# Supplementary material for: Analysis toolkit for evaluation of drug titration practice in acute lymphoblastic leukemia maintenance
Source: JAMIA Open. 2024 Sep 13;7(3):ooae089. doi: 10.1093/jamiaopen/ooae089 (PMC11398893; doi:10.1093/jamiaopen/ooae089)
Supplement: ooae089_Supplementary_Data [file ooae089_supplementary_data.zip]

Archive with 2 entries (2 files):
- Supplementary.pdf
- Supplementary_Figure_S1.pdf
